# Supplementary material for: Genes related to redox and cell curvature facilitate interactions between Caulobacter strains and Arabidopsis
Source: PLoS One. 2021 Apr 1;16(4):e0249227. doi: 10.1371/journal.pone.0249227 (PMC8016251; doi:10.1371/journal.pone.0249227)
Supplement: S2 Fig — (XLSX) [file pone.0249227.s002.xlsx]

## Sheet: Sheet1
Fig. S2. Germination assays on Defined Media (DM) agar plates.
