# Supplementary material for: Genes related to redox and cell curvature facilitate interactions between Caulobacter strains and Arabidopsis
Source: PLoS One. 2021 Apr 1;16(4):e0249227. doi: 10.1371/journal.pone.0249227 (PMC8016251; doi:10.1371/journal.pone.0249227)
Supplement: S3 Fig — (XLSX) [file pone.0249227.s003.xlsx]

## Sheet: Sheet1
	Fig. S3. Germination assays on Murashige and Skoog (MS) agar plates with pH adjusted to 10.
	Photographs were captured when noticable radicle protrusion was observed (~ 6 days post inoculuation/plating).
