# Supplementary material for: Genes related to redox and cell curvature facilitate interactions between Caulobacter strains and Arabidopsis
Source: PLoS One. 2021 Apr 1;16(4):e0249227. doi: 10.1371/journal.pone.0249227 (PMC8016251; doi:10.1371/journal.pone.0249227)
Supplement: S1 Table — A. Plant Growth Data. Plant weight (PW); Basal Rosette Diameter (BRD); Inflorescence Height (IH); Silique Quantity (SQ). B. P-values: t-test. (XLSX) [file pone.0249227.s004.xlsx]

## Sheet: Sheet1
		Supplementary Data
		Table S1A. Plant Growth Data. Plant weight (PW); Basal Rosette Diameter (BRD); Inflorescence Height (IH); Silique Quantity (SQ)
	EXP-1	Condition	PW (g)	BRD (mm)	IH (cm)	SQ	Condition	PW (g)	BRD (mm)	IH (cm)	SQ	Condition	PW (g)	BRD (mm)	IH (cm)	SQ		Condition	BRD (mm)	IH (cm)	SQ	PW (g)		Condition	BRD (mm)	IH (cm)	SQ	PW (g)		Condition	BRD (mm)	IH (cm)	SQ	PW (g)		Condition	BRD (mm)	IH (cm)	SQ	PW (g)
		Control	1.08	55	19	88	CB13	1.2	58	25	72	CB13cyoB	0.57	31	18	46		C segnis	81	21	38	1.3		C segniscyoB	65	15	20	0.6		CB15	73	20	40	1.2		CB15cres	64	20	28	0.9
		Control	1.4	61	24	142	CB13	1.4	76	25	93	CB13cyoB	0.87	31	16	41		C segnis	76	20.5	44	1		C segniscyoB	43	16	29	0.6		CB15	82	19	50	1.2		CB15cres	61	17	23	0.8
		Control	1.32	37	21	152	CB13	1.4	49	25	109	CB13cyoB	1.31	37	21	116		C segnis	83	20	47	1.4		C segniscyoB	54	15	15	0.5		CB15	91	21	37	1.2		CB15cres	72	20	30	1
		Control	1.26	47	21	147	CB13	1.6	99	24	126	CB13cyoB	0.93	36	20	35		C segnis	77	20.5	44	1.2		C segniscyoB	44	14	20	0.5		CB15	91	24	51	1.3		CB15cres	71	21	28	1
		Control	1.43	36	22	128	CB13	1.8	82	24	140	CB13cyoB	1.21	36	23	129		C segnis	76	20	37	1.1		C segniscyoB	52	16.5	22	0.6		CB15	90	24	52	1.4		CB15cres	54	15	23	0.9
		Control	0.96	46	18	112	CB13	1.21	49	23	109	CB13cyoB	0.79	29	16	64		C segnis	94	21	42	1.1		C segniscyoB	91	19	32	1		CB15	86	21	59	1.4		CB15cres	85	19	21	1
		Control	1.13	36	22	149	CB13	1.1	62	24	92	CB13cyoB	1.18	45	21	81		C segnis	80	22	37	1.2		C segniscyoB	68	17	26	0.7		CB15	82	22.5	65	1.6		CB15cres	81	20	30	1
		Control	0.36	36	12	25	CB13	1.35	69	26	111	CB13cyoB	1.18	50	19	93		C segnis	97	16	10	1.5		C segniscyoB	74	14.5	12	0.7		CB15	101	21	45	1.3		CB15cres	76	19	22	1
		Control	1.4	56	23	129	CB13	0.74	98	22	79	CB13cyoB	0.8	38	17	34		C segnis	72	19.5	42	1		C segniscyoB	63	16	28	0.8		CB15	82	19	44	1.2		CB15cres	75	21	28	1.1
		Control	0.86	39	20	62	CB13	1.23	55	24	97	CB13cyoB	1.29	38	21	108		C segnis	81	21.5	36	1.1		C segniscyoB	75	17	30	1		CB15	95	20.5	42	1.5		CB15cres	81	20	33	1.2
		Control	1.18	42	20	118	CB13	1.78	74	26	128	CB13cyoB	1.1	36	20	126		C segnis	51	19.5	39	1		C segniscyoB	72	18	27	0.7		CB15	83	22	59	1		CB15cres	72	22	33	1
		Control	1.22	37	20	146	CB13	1.11	79	23	85	CB13cyoB	0.94	31	23	101		C segnis	69	21	57	0.9		C segniscyoB	66	18.5	43	0.9		CB15	72	17	38	1		CB15cres	72	21	48	1
		Control	1.17	36	20	141	CB13	1.34	52	24	92	CB13cyoB	0.45	21	15	38		C segnis	71	15	16	0.9		C segniscyoB	61	15.5	21	0.7		CB15	81	23	48	1.6		CB15cres	74	21	47	1.1
		Control	0.92	45	24	122	CB13	1.2	47	23	99	CB13cyoB	0.71	23	18	85		C segnis	64	18	37	1.1		C segniscyoB	80	17.5	26	0.8		CB15	86	23	32	1.8		CB15cres	68	20	30	1
		Control	0.93	44	20	88	CB13	1.6	72	24	102	CB13cyoB	0.58	29	18	44		C segnis	73	20	39	1.2		C segniscyoB	78	18	30	0.8		CB15	74	22	36	1.5		CB15cres	82	18	49	1
		Control	1.9	69	21	94	CB13	1.8	59	24	133	CB13cyoB	1.11	35	17	117		C segnis	77	16	17	1		C segniscyoB	62	15.5	18	0.5		CB15	71	22	43	1.8		CB15cres	71	17	47	1
		Control	1.14	36	20	154	CB13	1.1	62	22	93	CB13cyoB	0.7	24	21	76		C segnis	79	18	35	1.1		C segniscyoB	73	18.5	46	1		CB15	86	22	49	1.5		CB15cres	73	16	20	1
		Control	1.23	51	23	93	CB13	1.8	53	23	125	CB13cyoB	1.01	30	15	97		C segnis	65	17	34	1.2		C segniscyoB	72	20	33	0.9		CB15	76	21.5	40	1.4		CB15cres	49	19	55	0.7
		Control	1.04	38	15	59	CB13	1.9	56	23	142	CB13cyoB	1.1	31	18	120		C segnis	71	18	24	1.1		C segniscyoB	61	17	23	0.8		CB15	86	23	48	1.7		CB15cres	76	18	49	0.9
		Control	0.68	36	16	56	CB13	2.1	55	25	122	CB13cyoB	1.3	35	20	130		C segnis	86	20	45	1		C segniscyoB	65	17.5	24	0.8		CB15	84	24	66	1.9		CB15cres	74	20	74	1.1
		Control	1.16	37	19	113	CB13	1.42	75	25	94	CB13cyoB	0.89	38	23	52		C segnis	74	17	32	0.9		C segniscyoB	75	16	38	1		CB15	90	26	30	1.8		CB15cres	73	19	46	1
		Control	0.92	36	18	94	CB13	1.23	84	23	108	CB13cyoB	1.03	28	16	89		C segnis	60	18.5	39	0.9		C segniscyoB	60	17	25	0.6		CB15	96	22	50	1.9		CB15cres	72	20	48	1.3
		Control	1.15	41	21	113	CB13	1.48	80	23	131	CB13cyoB	1.31	33	17	123		C segnis	66	17.5	33	0.9		C segniscyoB	71	17	47	1.2		CB15	54	20	29	1		CB15cres	71	21	47	0.9
		Control	0.9	44	19	55	CB13	1.2	98	24	79	CB13cyoB	0.78	29	20	44		C segnis	88	21	36	1.3		C segniscyoB	69	18	18	0.8		CB15	84	22.5	35	1.7		CB15cres	78	23	30	1.1
	AVGs		1.11417	43.375	19.9167	107.5		1.42042	68.4583	23.9167	106.708		0.964167	33.0833	18.875	82.875			75.4583	19.1042	35.8333	1.1			66.4167	16.8333	27.2083	0.770833			83.1667	21.75	45.3333	1.45417			71.875	19.4583	37.0417	1
	EXP-2	Condition	PW (g)	BRD (mm)	IH (cm)	SQ	Condition	PW (g)	BRD (mm)	IH (cm)	SQ	Condition	PW (g)	BRD (mm)	IH (cm)	SQ		Condition	BRD (mm)	IH (cm)	SQ	PW (g)		Condition	BRD (mm)	IH (cm)	SQ	PW (g)		Condition	BRD (mm)	IH (cm)	SQ	PW (g)		Condition	BRD (mm)	IH (cm)	SQ	PW (g)
		Control	1.1	42	18	88	CB13	1.4	88	22	29	CB13cyoB	1	63	17	99		C segnis	61	20	39	0.9		C segniscyoB	62	19	62	0.9		CB15	76	20	48	1.1		CB15cres	74	18	32	1.1
		Control	1.1	55	19	105	CB13	1.2	62	23	31	CB13cyoB	1.1	20	19	52		C segnis	53	21	74	1.2		C segniscyoB	55	20	24	0.9		CB15	81	21	34	1.3		CB15cres	80	16	39	0.9
		Control	1	43	21	66	CB13	1.3	45	24	98	CB13cyoB	0.9	48	20	55		C segnis	79	19	22	1.2		C segniscyoB	49	24	23	0.9		CB15	82	19	39	1.2		CB15cres	99	15	49	1
		Control	1.1	29	15	94	CB13	1.8	73	25	102	CB13cyoB	0.8	49	21	46		C segnis	74	23	49	1		C segniscyoB	46	21	36	0.9		CB15	74	20	55	1.2		CB15cres	63	18	17	1.1
		Control	0.9	82	20	66	CB13	1.2	64	24	21	CB13cyoB	1.2	20	18	74		C segnis	71	24	98	1		C segniscyoB	86	19	38	1		CB15	73	23	41	1.4		CB15cres	68	19	42	1.3
		Control	1	66	21	67	CB13	1.2	74	23	103	CB13cyoB	1.1	66	15	49		C segnis	89	18	32	1.2		C segniscyoB	66	15	49	0.8		CB15	71	22	45	1.3		CB15cres	66	17	49	1.1
		Control	0.8	52	19	89	CB13	0.9	42	22	79	CB13cyoB	0.9	84	16	99		C segnis	74	19	47	1.2		C segniscyoB	69	14	57	1		CB15	80	20	41	0.9		CB15cres	74	19	36	1.2
		Control	0.9	49	18	106	CB13	1.6	72	25	55	CB13cyoB	0.9	93	16	88		C segnis	63	15	49	1.4		C segniscyoB	73	16	59	0.8		CB15	83	22	44	1.3		CB15cres	63	19	38	1.1
		Control	0.8	47	18	44	CB13	1.9	53	24	68	CB13cyoB	0.8	30	20	88		C segnis	89	19	25	0.9		C segniscyoB	82	17	53	0.9		CB15	91	21	43	1.2		CB15cres	78	19.5	27	1.2
		Control	0.9	43	18	99	CB13	1.3	81	22	99	CB13cyoB	0.9	37	22	66		C segnis	55	20	36	1.4		C segniscyoB	90	18	42	1		CB15	90	19	34	1.7		CB15cres	49	20	29	1.2
		Control	1.1	21	20	46	CB13	2	82	21	46	CB13cyoB	0.9	39	18	44		C segnis	96	24	39	1.3		C segniscyoB	49	18.5	28	1		CB15	76	21	45	1.3		CB15cres	56	21	74	1.1
		Control	0.7	42	19	120	CB13	1	74	22	88	CB13cyoB	1.1	34	14	45		C segnis	82	19	35	1.6		C segniscyoB	99	16	16	0.9		CB15	93	18	42	1.5		CB15cres	90	21	62	1.1
		Control	0.7	49	18	87	CB13	1.3	86	25	123	CB13cyoB	0.9	24	15	99		C segnis	73	8	49	1.1		C segniscyoB	58	20	14	1		CB15	95	22	43	1.6		CB15cres	60	20	29	1.5
		Control	0.8	46	17	66	CB13	1.4	63	24	106	CB13cyoB	1	50	16	103		C segnis	62	17	47	1.2		C segniscyoB	54	17	18	0.8		CB15	76	22	40	1.5		CB15cres	72	19	45	1.1
		Control	0.9	48	20	48	CB13	1.7	65	21	49	CB13cyoB	0.9	56	16	76		C segnis	59	17	52	0.9		C segniscyoB	66	21	19	1		CB15	94	19	36	1.4		CB15cres	72	18	48	0.6
		Control	0.8	53	18	72	CB13	2.1	60	23	78	CB13cyoB	0.9	57	16	127		C segnis	82	16	45	1.5		C segniscyoB	68	15	66	1		CB15	88	21	33	1.5		CB15cres	74	17	28	0.9
		Control	0.9	54	18	56	CB13	1.3	55	22	98	CB13cyoB	1.1	59	18	78		C segnis	93	17	23	1		C segniscyoB	72	16	52	1.1		CB15	84	21	23	1.5		CB15cres	79	18	39	0.9
		Control	1	42	23	143	CB13	1.1	52	21	101	CB13cyoB	1.1	45	19	99		C segnis	74	19	17	1.2		C segniscyoB	45	16	27	0.8		CB15	96	21	21	1.4		CB15cres	82	19	47	1.4
		Control	0.8	28	20	80	CB13	1.3	87	22	128	CB13cyoB	1.1	32	22	101		C segnis	56	20	55	1.1		C segniscyoB	49	17	40	0.8		CB15	91	22	59	1.1		CB15cres	99	20	40	1.4
		Control	0.9	60	24	87	CB13	1.4	79	25	107	CB13cyoB	0.8	37	15	83		C segnis	82	20	59	1.1		C segniscyoB	66	18	33	1.1		CB15	86	23	16	1.6		CB15cres	66	16	38	1
		Control	1.1	44	16	150	CB13	1.3	81	23	88	CB13cyoB	0.7	29	16	74		C segnis	75	21	47	1.2		C segniscyoB	56	19	37	0.9		CB15	94	19	25	1.4		CB15cres	84	16	38	1.2
		Control	0.9	53	22	160	CB13	1.5	60	25	76	CB13cyoB	0.8	31	20	46		C segnis	74	23	49	1		C segniscyoB	72	20	42	0.9		CB15	82	23	49	1.3		CB15cres	71	15	28	1.1
		Control	0.9	61	19	72	CB13	1.4	73	23	45	CB13cyoB	1	29	18	99		C segnis	63	16	63	1.2		C segniscyoB	88	15	25	0.9		CB15	92	24	61	1.6		CB15cres	74	18	24	1.2
		Control	1.2	42	18	99	CB13	1.2	76	24	29	CB13cyoB	0.9	44	17	46		C segnis	74	18	41	1.3		C segniscyoB	43	19	21	0.9		CB15	81	22	38	1.2		CB15cres	72	19	29	1.1
	AVGs		0.929167	47.9583	19.125	87.9167		1.40833	68.625	23.125	76.9583		0.95	44.8333	17.6667	76.5			73.0417	18.875	45.5	1.17083			65.125	17.9375	36.7083	0.925			84.5417	21.0417	39.7917	1.35417			73.5417	18.2292	38.625	1.11667
		Table S1B. P-values: t-test
		Plan Weight (PW) p-values									Basal Rosette Diameter (BRD) p-values									Inflorescence (IH) p-values									Silique Quantity (SQ) p-values
		Condition	Control	CB13	CB13cyoB	C. segnis	C. segniscyoB	CB15	CB15cres		Condition	Control	CB13	CB13cyoB	C. segnis	C. segniscyoB	CB15	CB15cres		Condition	Control	CB13	CB13cyoB	C. segnis	C. segniscyoB	CB15	CB15cres		Condition	Control	CB13	CB13cyoB	C. segnis	C. segniscyoB	CB15	CB15cres
		Control	N/A	<0.0001	0.1604	0.0108	0.0001	<0.0001	0.3948		Control	N/A	<0.0001	0.0154	<0.0001	<0.0001	<0.0001	<0.0001		Control	N/A	<0.0001	0.0143	0.3192	<0.0001	<0.0001	0.1344		Control	N/A	0.3823	0.0077	<0.0001	<0.0001	<0.0001	<0.0001
		CB13	<0.0001	N/A	<0.0001	<0.0001	<0.0001	0.858	<0.0001		CB13	<0.0001	N/A	<0.0001	0.0348	0.3352	<0.0001	0.1092		CB13	<0.0001	N/A	<0.0001	<0.0001	<0.0001	<0.0001	<0.0001		CB13	0.3823	N/A	0.0496	<0.0001	<0.0001	<0.0001	<0.0001
		CB13cyoB	0.1604	<0.0001	N/A	<0.0001	0.0043	<0.0001	0.0084		CB13cyoB	0.0154	<0.0001	N/A	<0.0001	<0.0001	<0.0001	<0.0001		CB13cyoB	0.0143	<0.0001	N/A	0.1778	0.0579	<0.0001	0.2032		CB13cyoB	0.0077	0.0496	N/A	<0.0001	<0.0001	<0.0001	0.0326
		C. segnis	0.0108	<0.0001	<0.0001	N/A	<0.0001	<0.0001	0.0308		C. segnis	<0.0001	0.0348	<0.0001	N/A	0.0012	<0.0001	0.4848		C. segnis	0.3192	<0.0001	0.1778	N/A	0.0016	<0.0001	0.762		C. segnis	<0.0001	<0.0001	<0.0001	N/A	0.0037	0.482	0.325
		C. segniscyoB	0.0001	<0.0001	0.0043	<0.0001	N/A	<0.0001	<0.0001		C. segniscyoB	<0.0001	0.3352	<0.0001	0.0012	N/A	0.4848	<0.0001		C. segniscyoB	<0.0001	<0.0001	0.0579	0.0016	N/A	<0.0001	0.0005		C. segniscyoB	<0.0001	<0.0001	<0.0001	0.0037	N/A	<0.0001	0.0326
		CB15	<0.0001	0.858	<0.0001	<0.0001	<0.0001	N/A	<0.0001		CB15	<0.0001	<0.0001	<0.0001	<0.0001	<0.0001	N/A	<0.0001		CB15	<0.0001	<0.0001	<0.0001	<0.0001	<0.0001	N/A	0.0005		CB15	<0.0001	<0.0001	<0.0001	0.482	<0.0001	N/A	0.0562
		CB15cres	0.3948	<0.0001	0.0084	0.0308	<0.0001	<0.0001	N/A		CB15cres	<0.0001	0.1092	<0.0001	0.4848	<0.0001	<0.0001	N/A		CB15cres	0.1344	<0.0001	0.2032	0.762	0.0005	0.0005	N/A		CB15cres	<0.0001	<0.0001	0.0326	0.325	0.0326	0.0562	N/A
