# Supplementary material for: Genes related to redox and cell curvature facilitate interactions between Caulobacter strains and Arabidopsis
Source: PLoS One. 2021 Apr 1;16(4):e0249227. doi: 10.1371/journal.pone.0249227 (PMC8016251; doi:10.1371/journal.pone.0249227)
Supplement: S2 Table — (XLSX) [file pone.0249227.s005.xlsx]

## Sheet: Sheet1
		Table S2. Bacterial cell re-isolation dataset
		EXP-1		CB13	CB13cyoB	C. segnis	C. segniscyoB	CB15	CB15creS
			CFU/mL	500000	400000	350000	630000	530000	190000
			CFU/mL	2000000	530000	600000	300000	700000	370000
			CFU/mL	900000	100000	900000	900000	280000	900000
			CFU/mL	510000	640000	120000	1400000	340000	720000
			CFU/mL	420000	690000	520000	840000	120000	400000
			CFU/mL	400000	2300000	145000	640000	490000	640000
			CFU/mL	740000	450000	600000	250000	340000	370000
			CFU/mL	600000	200000	700000	600000	200000	200000
			CFU/mL	400000	100000	800000	340000	830000	630000
			CFU/mL	200000	520000	900000	650000	410000	140000
			CFU/mL	340000	390000	1200000	380000	720000	190000
			CFU/mL	180000	220000	520000	500000	210000	350000
		AVGs		599167	545000	612917	619167	430833	425000
		EXP-2	CFU/mL	CB13	CB13cyoB	C. segnis	C. segniscyoB	CB15	CB15creS
			CFU/mL	420000	634000	1200000	260000	600000	570000
			CFU/mL	690000	880000	260000	820000	740000	670000
			CFU/mL	900000	340000	880000	660000	250000	230000
			CFU/mL	340000	790000	940000	450000	410000	480000
			CFU/mL	280000	670000	530000	1100000	330000	900000
			CFU/mL	460000	540000	750000	750000	240000	250000
			CFU/mL	840000	630000	600000	630000	1200000	320000
			CFU/mL	230000	500000	420000	490000	200000	700000
			CFU/mL	1000000	580000	720000	680000	800000	200000
			CFU/mL	720000	450000	330000	420000	120000	300000
			CFU/mL	420000	180000	450000	520000	420000	1200000		T-test p-values
			CFU/mL	320000	550000	600000	610000	340000	510000
		AVGs		551667	562000	640000	615833	470833	527500		CB13 v CB13cyoB	C. segnis v C. segniscyoB	CB15 v creS
											0.852306	0.911786	0.746766
