# Supplementary material for: Genes related to redox and cell curvature facilitate interactions between Caulobacter strains and Arabidopsis
Source: PLoS One. 2021 Apr 1;16(4):e0249227. doi: 10.1371/journal.pone.0249227 (PMC8016251; doi:10.1371/journal.pone.0249227)
Supplement: S3 Table — (XLSX) [file pone.0249227.s006.xlsx]

## Sheet: Sheet1
	Table S3. RT-qPCR dataset
		Change all to 3 significant figures
	CB13		rho (ct) 1	rho (ct) 2			cyoB (ct) 1	cyoB (ct) 2			cydA (ct) 1	cydA (ct) 2		cyoB (∆ct) 1	cyoB (∆ct) 2		cydA (∆ct) 1	cydA (∆ct) 2
			33.9564	39.4588			28.0209	38.3832			24.2071	33.8447		6.3	2.96		10.63	5.64
			35.903	39.8835			28.009	35.4582			24.2403	33.8989
			33.7176	39.0341			28.6439	35.6491			23.2305	33.7186
		Avg.	34.5257	39.4588			28.2246	36.4968			23.8926	33.8207
	C. segnis		rho (ct) 1	rho (ct) 2			cyoB (ct) 1	cyoB (ct) 2			cydA (ct) 1	cydA (ct) 2		cyoB (∆ct) 1	cyoB (∆ct) 2		cydA (∆ct) 1	cydA (∆ct) 2
			28.6537	30.1403			26.7611	26.0333			23.011	26.3615		1.73	1.45		5.78	1.29
			28.5287	27.9314			27.0083	27.792			22.9075	24.972
			28.6726	26.142			26.8922	26.0472			22.5912	29.0183
		Avg.	28.6183	28.0712			26.8872	26.6242			22.8366	26.7839
	CB15		rho (ct) 1	rho (ct) 2			cyoB (ct) 1	cyoB (ct) 2			cydA (ct) 1	cydA (ct) 2		cyoB (∆ct) 1	cyoB (∆ct) 2		cydA (∆ct) 1	cydA (∆ct) 2
			34.6877	35.1203			33.8016	36.2381			35.2167	34.3413		0.52	1.57		0.37	1.57
			35.805	38.7383			35.1214	34.0175			34.7652	35.6912
			35.0016	34.3296			35.0049	33.2084			34.4009	34.2292
		Avg.	35.1648	36.0627			34.6426	34.488			34.7943	34.7539
	CBR1		rho (ct) 1	rho (ct) 2			cyoB (ct) 1	cyoB (ct) 2			cydA (ct) 1	cydA (ct) 2		cyoB (∆ct) 1	cyoB (∆ct) 2		cydA (∆ct) 1	cydA (∆ct) 2
			35.2241	32.147			29.7486	34.0328			31.172	34.0317		4.85	-1.01		3.72	-0.06
			38.0149	33.719			30.8678	35.192			31.874	32.0763
			32.599	31.0378			30.6832	30.7003			31.64	30.9781
		Avg.	35.2793	32.3013			30.4332	33.3084			31.562	32.362
