# Supplementary material for: Genes related to redox and cell curvature facilitate interactions between Caulobacter strains and Arabidopsis
Source: PLoS One. 2021 Apr 1;16(4):e0249227. doi: 10.1371/journal.pone.0249227 (PMC8016251; doi:10.1371/journal.pone.0249227)
Supplement: S4 Table — Rates were recored at seven DPI. (XLSX) [file pone.0249227.s007.xlsx]

## Sheet: Sheet1
	Table S4. Germination rate data. Rates were recored at seven DPI.
	Condion	DM			DM (10-1)			DM (10-2)			MS			MS (10-1)			MS (10-2)
	CB13	58	68	72	72	68	60	72	66	62	6	8	10	12	16	20	24	26	20
	CB13ΔcyoB	88	92	76	92	88	86	92	80	88	22	20	26	28	30	34	30	40	34
	C. segnis	84	90	90	92	90	88	96	86	90	92	86	82	96	88	82	90	96	88
	CB15	92	92	94	N/A	N/A	N/A	N/A	N/A	N/A	92	94	90	N/A	N/A	N/A	N/A	N/A	N/A
	CB15∆cres	96	94	92	N/A	N/A	N/A	N/A	N/A	N/A	90	92	90	N/A	N/A	N/A	N/A	N/A	N/A
	C. segnis∆cyoB	90	84	88	94	90	90	94	90	94	90	84	94	92	88	92	88	84	96
	Control	94	96	98	N/A	N/A	N/A	N/A	N/A	N/A	96	98	94	N/A	N/A	N/A	N/A	N/A	N/A
