# Supplementary material for: Genes related to redox and cell curvature facilitate interactions between Caulobacter strains and Arabidopsis
Source: PLoS One. 2021 Apr 1;16(4):e0249227. doi: 10.1371/journal.pone.0249227 (PMC8016251; doi:10.1371/journal.pone.0249227)
Supplement: S5 Table — (XLSX) [file pone.0249227.s008.xlsx]

## Sheet: Sheet1
	Table S5. Two-way ANOVA: Media composition and cyoB mutation
	Two-way ANOVA	Ordinary
	Alpha	0.05
	Source of Variation	% of total variation	P value	P value summary	Significant?
	Interaction	2.057	0.0155	*	Yes
	Row Factor	14.97	<0.0001	****	Yes
	Column Factor	80.18	<0.0001	****	Yes
	ANOVA table	SS	DF	MS	F (DFn, DFd)	P value
	Interaction	497.5	5	99.49	F (5, 24) = 3.536	P=0.0155
	Row Factor	3620	1	3620	F (1, 24) = 128.6	P<0.0001
	Column Factor	19392	5	3878	F (5, 24) = 137.8	P<0.0001
	Residual	675.3	24	28.14
