# Supplementary material for: Genes related to redox and cell curvature facilitate interactions between Caulobacter strains and Arabidopsis
Source: PLoS One. 2021 Apr 1;16(4):e0249227. doi: 10.1371/journal.pone.0249227 (PMC8016251; doi:10.1371/journal.pone.0249227)
Supplement: S6 Table — (XLSX) [file pone.0249227.s009.xlsx]

## Sheet: Sheet1
	Table S6. Flux Balance Analysis (FBA)
					MS MEDIA			DM MEDIA + glucose
	Strain	GenBank Accession Number			H+ Flux	Triphosphate	Thiamine phosphate	H+ Flux	Triphosphate	Thiamine phosphate
	CB13	CP023315.3			551.141	11.9188	0.496618	0	0	0
	CB15	NC_002696.2			281.933	12.6164	0	0	0	0
	CB1	CP023314.2			213.126	0	14.3672	0	0	0
	CB2	CP023313.2			330.733	12.6681	0	0	0	0
	CB4	CP013002.1			374.004	-6.36758	0	0	0	0
	C. segnis	NZ_CP027850.1			-59.5725	-1000	0	0	0	0
	AP07	AKKF00000000.1			-1000	-1000	0	0	0	0
	K31	CP000927.1			373.719	-6.36942	0	0	0	0
