# Supplementary material for: Genes related to redox and cell curvature facilitate interactions between Caulobacter strains and Arabidopsis
Source: PLoS One. 2021 Apr 1;16(4):e0249227. doi: 10.1371/journal.pone.0249227 (PMC8016251; doi:10.1371/journal.pone.0249227)
Supplement: S7 Table — (XLSX) [file pone.0249227.s010.xlsx]

## Sheet: Sheet1
	Table S7. Caulobacter strains grown in defined media (DM) and Murashige and Skoog (MS) media
		pH values are listed for A) cultures independent of Arabidopsis seeds and B) seeds either mixed with bacteria or solely water (control). All pH measurements were collected at 11 DPI.
A		AP07	CB1	CB2	CB4	CB13/CB13cyoB	CB15	C. segnis	K31		B		AP07	CB1	CB2	CB4	CB13	CB13cyoB	CB15	C. segnis	K31	Control
	MS	6.07	6.1	6.23	6.37	0.833333	6.36	6.58	6.42			MS (pH 7.5) + Seeds	7	7	7	7	6	6	7	7	7	7
	MS	6.03	6.3	6.8	6.87	2021-05-05	6.4	6.8	6.64			MS (pH 7.5) + Seeds	7	7	7	7	6	6	7	7	7	7
	MS	6.13	6.8	6.4	6.42	2021-05-05	6.2	6.5	7.01			MS (pH 7.5) + Seeds	7	7	7	7	6	6	7	7	7	7
	DM	7.01	7.2	7	7.13	2021-07-08	7.14	7.3	6.8			MS (pH 10) + Seeds	10	10	10	10	9	9	10	10	10	10
	DM	7.2	7.04	7.12	7.42	2021-07-07	6.8	6.9	7.3			MS (pH 10) + Seeds	10	10	10	10	9	9	10	10	10	10
	DM	7.25	7.13	6.8	6.9	2021-07-07	7.09	6.6	7.1			MS (pH 10) + Seeds	10	10	10	10	9	9	10	10	10	10
